# Supplementary material for: Neuropelveology for Endometriosis Management: A Systematic Review and Multilevel Meta-Analysis
Source: J Clin Med. 2024 Aug 9;13(16):4676. doi: 10.3390/jcm13164676 (PMC11355340; doi:10.3390/jcm13164676)
Supplement: Supplementary file 1 [file jcm-13-04676-s001.zip]

Archive with 1 entries (1 files):
- jcm-3080056-supplementary.pdf
